# Supplementary material for: Potential Chemopreventive Role of Proton Pump Inhibitors in Head and Neck Cancer: Insights from a Nested Case–Control Analysis of a National Health Screening Cohort
Source: J Pers Med. 2024 Dec 28;15(1):8. doi: 10.3390/jpm15010008 (PMC11766546; doi:10.3390/jpm15010008)
Supplement: Supplementary file 1 [file jpm-15-00008-s001.zip]

Archive with 1 entries (1 files):
- jpm-3323858-supplementary.pdf
